# Supplementary material for: Examining liminality in professional practice, relational identities, and career prospects in resource-constrained health systems: Findings from an empirical study of medical and nurse interns in Kenya
Source: Soc Sci Med. Author manuscript; Available in PMC 2025 Jun 21. (PMC7617787; doi:10.1016/j.socscimed.2024.117226)
Supplement: Supplementary Material [file EMS206504-supplement-Supplementary_Material.zip]

Archive with 2 entries (2 files):
- 1-s2.0-S0277953624006798-mmc1.docx
- 1-s2.0-S0277953624006798-mmc2.docx
